# Supplementary material for: Primacy Effect of Dynamic Multi-Sensory Covid ADV Influences Cognitive and Emotional EEG Responses
Source: Brain Sci. 2023 May 11;13(5):785. doi: 10.3390/brainsci13050785 (PMC10216398; doi:10.3390/brainsci13050785)
Supplement: Supplementary file 1 [file brainsci-13-00785-s001.zip]

Archive with 1 entries (1 files):
- brainsci-2371414-supplementary.pdf
